# Supplementary material for: Unglycosylated Soluble SARS-CoV-2 Receptor Binding Domain (RBD) Produced in E. coli Combined with the Army Liposomal Formulation Containing QS21 (ALFQ) Elicits Neutralizing Antibodies against Mismatched Variants
Source: Vaccines (Basel). 2022 Dec 25;11(1):42. doi: 10.3390/vaccines11010042 (PMC9864931; doi:10.3390/vaccines11010042)
Supplement: Supplementary file 1 [file vaccines-11-00042-s001.zip]

Archive with 1 entries (1 files):
- vaccines-2080742-supplementary.pdf
